# Supplementary material for: The Relationship between Addictive Eating and Dietary Intake: A Systematic Review
Source: Nutrients. 2021 Dec 30;14(1):164. doi: 10.3390/nu14010164 (PMC8747081; doi:10.3390/nu14010164)
Supplement: Supplementary file 1 [file nutrients-14-00164-s001.zip]

Archive with 1 entries (1 files):
- nutrients-1505518-supplementary.pdf
